# Supplementary material for: Interactions with DNA Models of the Oxaliplatin Analog (cis-1,3-DACH)PtCl2
Source: Int J Mol Sci. 2024 Jul 5;25(13):7392. doi: 10.3390/ijms25137392 (PMC11242235; doi:10.3390/ijms25137392)
Supplement: Supplementary file 1 [file ijms-25-07392-s001.zip]

Archive with 1 entries (1 files):
- ijms-3082438-supplementary.pdf
